# Supplementary material for: A conserved ubiquitin- and ESCRT-dependent pathway internalizes human lysosomal membrane proteins for degradation
Source: PLoS Biol. 2021 Jul 23;19(7):e3001361. doi: 10.1371/journal.pbio.3001361 (PMC8337054; doi:10.1371/journal.pbio.3001361)
Supplement: S1 Data — This Excel file contains multiple sheets, each of which contains the data that were used to generate plots in Figs 1 and 2–8 and S3–S6 Figs (separated into different sheets for each figure panel). (XLSX) [file pbio.3001361.s008.xlsx]

## Sheet: Fig 1B
Quantification of Intensity
TMEM175							PQLC2							CTNS								CLCN7
Repeat 1							Repeat 1							Repeat 1								Repeat 1
	CHX	GFP	Actin	Normalized to actin	Normalized to t=0 (%)			CHX	GFP	Actin	Normalized to actin	Normalized to t=0 (%)			CHX	GFP	Actin	Normalized to actin	Normalized to t=0 (%)				CHX	GFP	Actin	Normalized to actin	Normalized to t=0 (%)
	0	2026.7	290.472	6.97726	1.00004			0	1271.83	1260.62	1.0089	0.999896			0	3700	13800	0.268116	1.00043				0	31800	28000	1.13571	1.00063
	3	2008.89	223.088	9.00492	1.29066			3	1181.35	1240.84	0.952049	0.943557			3	4060	12700	0.319685	1.19285				3	26100	24900	1.04819	0.923518
	6	1715.19	236.807	7.24297	1.03812			6	1189.78	1223.74	0.972256	0.963584			6	3980	13300	0.299248	1.1166				6	27100	28400	0.954225	0.840727
	9	2035.01	274.553	7.41206	1.06236			9	1190.64	1166.77	1.02046	1.01135			9	3510	12800	0.274219	1.0232				9	24900	28500	0.873684	0.769766
Repeat 2							Repeat 2							Repeat 2								Repeat 2
	CHX	GFP	Actin	Normalized to actin	Normalized to t=0			CHX	GFP	Actin	Normalized to actin	Normalized to t=0			CHX	GFP	Actin	Normalized to actin	Normalized to t=0				CHX	GFP	Actin	Normalized to actin	Normalized to t=0
	0	22500	89600	0.251116	1.00006			0	3464.25	1577.98	2.19537	1.00017			0	7360	17000	0.432941	0.999864				0	20200	19300	1.04663	1.00003
	3	20100	75600	0.265873	1.05883			3	3208.24	1403.41	2.28603	1.04147			3	6540	18000	0.363333	0.839107				3	17800	21900	0.812785	0.776596
	6	16600	68800	0.241279	0.960888			6	3286.55	1206.57	2.72388	1.24095			6	6220	19600	0.317347	0.732903				6	18600	18800	0.989362	0.94531
	9	15400	81000	0.190123	0.757162			9	3237.8	1215.93	2.66281	1.21313			9	6580	17300	0.380347	0.878399				9	17300	21600	0.800926	0.765265
Repeat 3							Repeat 3							Repeat 3	CHX	GFP	Actin	Normalized to actin	Normalized to t=0			Repeat 3
	CHX	GFP	Actin	Normalized to actin	Normalized to t=0			CHX	GFP	Actin	Normalized to actin	Normalized to t=0			0	16300	11100	1.46847	1.00032				CHX	GFP	Actin	Normalized to actin	Normalized to t=0
	0	15200	76700	0.198175	1.00088			0	1904.86	1251.6	1.52194	1.00127			3	15400	13000	1.18461	0.806958				0	7370	1200	6.14167	1.00027
	3	17600	76700	0.229465	1.15892			3	1816.25	1323.48	1.37233	0.902848			6	14900	11200	1.33036	0.906238				3	5970	1360	4.38971	0.714936
	6	16600	81300	0.204182	1.03122			6	2287.22	1507.62	1.51711	0.998099			9	14200	11200	1.26786	0.863663				6	6390	1100	5.80909	0.946106
	9	18900	85600	0.220794	1.11512			9	2401.69	1491.61	1.61014	1.0593											9	5870	1230	4.77236	0.777257
LAPTM4A							Kinetics
Repeat 1
	CHX	GFP	Actin	Normalized to actin	Normalized to t=0 (%)		LN(I/I0)					k value (slope)	half-live (hr)
	0	34300	70500	0.486525	1.00005		0					0.0669	10.3609
	3	22900	61200	0.374183	0.769133		-0.262543
	6	18100	59000	0.30678	0.630585		-0.461158
	9	15900	59700	0.266332	0.547444		-0.602546
Repeat 2
	CHX	GFP	Actin	Normalized to actin	Normalized to t=0		LN(I/I0)					k value (slope)	half-live (hr)
	0	31400	57000	0.550877	1.00014		0					0.0812	8.5363
	3	19700	58200	0.338488	0.614539		-0.487023
	6	18900	64000	0.295312	0.536152		-0.623478
	9	16000	62500	0.256	0.464779		-0.766334
Repeat 3
	CHX	GFP	Actin	Normalized to actin	Normalized to t=0		LN(I/I0)					k value (slope)	half-live (hr)
	0	28200	57800	0.487889	0.999978		0					0.0492	14.0884
	3	20600	52900	0.389414	0.798143		-0.225445
	6	18400	52200	0.35249	0.722464		-0.325065
	9	15300	49600	0.308468	0.632236		-0.458471
RNF152
Repeat 1
	CHX	GFP	Actin	Normalized to actin	Normalized to t=0 (%)		LN(I/I0)					k value (slope)	half-live (hr)
	0	2810	32000	0.0878125	1.00014		0					0.1144	6.05898
	3	1990	33100	0.0601208	0.684748		-0.378847
	6	1420	35900	0.0395543	0.450505		-0.797529
	9	1100	34200	0.0321637	0.36633		-1.00436
Repeat 2
	CHX	GFP	Actin	Normalized to actin	Normalized to t=0		LN(I/I0)					k value (slope)	half-live (hr)
	0	3050	36200	0.0842541	1.00064		0					0.0917	7.55886
	3	2010	36800	0.0546196	0.648688		-0.433446
	6	1810	39300	0.046056	0.546983		-0.60398
	9	1390	39000	0.035641	0.42329		-0.86034
Repeat 3
	CHX	GFP	Actin	Normalized to actin	Normalized to t=0		LN(I/I0)					k value (slope)	half-live (hr)
	0	3210	40000	0.08025	1.00062		0					0.1037	6.68416
	3	2180	47000	0.046383	0.578341		-0.548214
	6	1880	46600	0.0403433	0.503034		-0.68772
	9	1380	46300	0.0298056	0.371641		-0.99045
OCA2
Repeat 1
	CHX	GFP	Actin	Normalized to actin	Normalized to t=0 (%)		LN(I/I0)					k value (slope)	half-live (hr)
	0	10800	6340	1.70347	1.00028		0					0.1625	4.26552
	3	6530	8420	0.775534	0.455393		-0.78687
	6	4930	7850	0.628025	0.368776		-0.997842
	9	3150	8750	0.36	0.211392		-1.55432
Repeat 2
	CHX	GFP	Actin	Normalized to actin	Normalized to t=0		LN(I/I0)					k value (slope)	half-live (hr)
	0	18400	49900	0.368737	1.002		0					0.1191	5.81988
	3	9400	49800	0.188755	0.512921		-0.669635
	6	6630	43900	0.151025	0.410394		-0.892639
	9	5540	45900	0.120697	0.327981		-1.1168
Repeat 3
	CHX	GFP	Actin	Normalized to actin	Normalized to t=0		LN(I/I0)					k value (slope)	half-live (hr)
	0	13300	5820	2.28522	1.0001		0					0.1055	6.57012
	3	10400	5520	1.88406	0.824533		-0.193036
	6	8430	6740	1.25074	0.547371		-0.602727
	9	7600	8330	0.912365	0.399284		-0.918179

## Sheet: Fig 3D
Quantification of Full-length GFP-RNF152 at t=0							Analysis
Repeat 1		GFP	Actin	Normalized to actin	Normalized to t=0			Average	STD
	WT	3020	31500	0.095873	1.00076		DMSO	1.00192	0.00183965
	8KR	7480	30200	0.247682	2.58541		MG132	2.75753	0.48932
	4CS	7610	25000	0.3044	3.17745		BafA1	2.91779	0.558433
Repeat 2							Brown-Forsythe and Welch ANOVA test
	DMSO	717	8140	0.0880835	1.00095
	MG132	2330	8000	0.29125	3.30966		Brown-Forsythe ANOVA test
	BafA1	2610	8990	0.290323	3.29912		p value	0.0099
							p value summary	**
Repeat 3
	DMSO	2760	23100	0.119481	1.00404		Welch's ANOVA test
	MG132	5800	20500	0.282927	2.37754		p value	0.0152
	BafA1	6340	23400	0.27094	2.27681		p value summary	*
							Multiple comparisions
								p value summary
							WT vs. 8KR	*
							WT vs. 4CS	*

## Sheet: Fig 3E
Quantification of Intensity
Repeat 1	GFP-RNF152	WT	8KR	4CS		Actin	WT	8KR	4CS		Normalized to Actin	WT	8KR	4CS		Normalized to t=0 (%)	WT	8KR	4CS
	0	3020	7480	7610		0	31500	30200	25000		0	0.095873	0.247682	0.3044		0	1.00076	1.00033	1
	1	1060	4860	4760		1	30200	30000	23500		1	0.0350993	0.162	0.202553		1	0.366381	0.654281	0.665418
	2	464	3140	3480		2	32700	29700	22500		2	0.0141896	0.105724	0.154667		2	0.148117	0.426995	0.508103
Repeat 2	GFP-RNF152	CHX	CHX+MG132	CHX+BafA1		Actin	WT	8KR	4CS		Normalized to Actin	WT	8KR	4CS		Normalized to t=0 (%)	WT	8KR	4CS
	0	7170	23300	26100		0	8140	8000	8990		0	0.880835	2.9125	2.90323		0	0.999813	1.00431	1.00111
	1	2930	13000	14600		1	9760	5790	7350		1	0.300205	2.24525	1.98639		1	0.340755	0.774224	0.684964
	2	1270	9230	12500		2	9660	6420	8030		2	0.13147	1.43769	1.55666		2	0.149228	0.495757	0.53678
Repeat 3	GFP-RNF152	CHX	CHX+MG132	CHX+BafA1		Actin	WT	8KR	4CS		Normalized to Actin	WT	8KR	4CS		Normalized to t=0 (%)	WT	8KR	4CS
	0	2760	5800	6340		0	23100	20500	23400		0	0.119481	0.282927	0.27094		0	1.00404	0.999741	1.00015
	1	819	3980	4230		1	22500	24400	22300		1	0.0364	0.163115	0.189686		1	0.305882	0.576377	0.700207
	2	381	2700	3680		2	20400	23000	22900		2	0.0186765	0.117391	0.160699		2	0.156945	0.41481	0.593203
Kinetics
WT
Repeat 1
Normalized to t=0 (%)	WT		LN(I/I0)				k value (slope)	half-live (hr)
0	1.00076		0				0.9553	0.725581
1	0.366381		-1.00484
2	0.148117		-1.91052
Repeat 2
Normalized to t=0 (%)	WT		LN(I/I0)				k value (slope)	half-live (hr)
0	0.999813		0				0.951	0.728861
1	0.340755		-1.07641
2	0.149228		-1.90209
Repeat 3
Normalized to t=0 (%)	WT		LN(I/I0)				k value (slope)	half-live (hr)
0	1.00404		0				0.9279	0.747006
1	0.305882		-1.18858
2	0.156945		-1.85589
8KR
Repeat 1
Normalized to t=0 (%)	8KR		LN(I/I0)				k value (slope)	half-live (hr)
0	1.00033		0				0.4257	1.62825
1	0.654281		-0.42455
2	0.426995		-0.851315
Repeat 2
Normalized to t=0 (%)	8KR		LN(I/I0)				k value (slope)	half-live (hr)
0	1.00431		0				0.353	1.96359
1	0.774224		-0.260195
2	0.495757		-0.705971
Repeat 3
Normalized to t=0 (%)	8KR		LN(I/I0)				k value (slope)	half-live (hr)
0	0.999741		0				0.4398	1.57605
1	0.576377		-0.550734
2	0.41481		-0.879675
4CS
Repeat 1
Normalized to t=0 (%)	4CS		LN(I/I0)				k value (slope)	half-live (hr)
0	1		0				0.3385	2.0477
1	0.665418		-0.40734
2	0.508103		-0.67707
Repeat 2
Normalized to t=0 (%)	4CS		LN(I/I0)				k value (slope)	half-live (hr)
0	1.00111		0				0.3116	2.22448
1	0.684964		-0.379501
2	0.53678		-0.623278
Repeat 3
Normalized to t=0 (%)	4CS		LN(I/I0)				k value (slope)	half-live (hr)
0	1.00015		0				0.2612	2.6537
1	0.700207		-0.356527
2	0.593203		-0.522367
Analysis
t=1hr				t=2hr
	Average	STD			Average	STD
WT	0.337673	0.030367		WT	0.15143	0.00480839
8KR	0.668294	0.0996651		8KR	0.445854	0.0436444
4CS	0.68353	0.0174389		4CS	0.546029	0.0432971
Brown-Forsythe and Welch ANOVA test				Brown-Forsythe and Welch ANOVA test
Brown-Forsythe ANOVA test				Brown-Forsythe ANOVA test
p value	0.0161			p value	0.0004
p value summary	*			p value summary	***
Welch's ANOVA test				Welch's ANOVA test
p value	0.0008			p value	0.0016
p value summary	***			p value summary	**
Multiple comparisions				Multiple comparisions
	p value summary				p value summary
WT vs. 8KR	*			WT vs. 8KR	***
WT vs. 4CS	***			WT vs. 4CS	**

## Sheet: Fig 4B
Quantification of Full-length GFP-RNF152							Analysis
Repeat 1		GFP	Actin	Normalized to actin	Normalized to t=0			Average	STD
	DMSO	21800	59500	0.366387	1.00106		DMSO	1.00062	0.000387195
	MG132	22800	62600	0.364217	0.995129		MG132	1.04371	0.0426018
	BafA1	43300	63000	0.687302	1.87787		BafA1	1.98485	0.0977462
	MG132+BafA1	39600	60000	0.66	1.80328		MG132+BafA1	1.83027	0.0259471
Repeat 2							Brown-Forsythe and Welch ANOVA test
	DMSO	12000	61900	0.193861	1.00032
	MG132	12300	59800	0.205686	1.06133		Brown-Forsythe ANOVA test
	BafA1	21200	54500	0.388991	2.00718		p value	0.0003
	MG132+BafA1	19000	53500	0.35514	1.83251		p value summary	***
Repeat 3							Welch's ANOVA test
	DMSO	9740	64600	0.150774	1.00049		p value	<0.0001
	MG132	9280	57300	0.161955	1.07468		p value summary	****
	BafA1	21800	69900	0.311874	2.0695
	MG132+BafA1	17500	62600	0.279553	1.85503		Multiple comparisions
								p value summary
							DMSO vs. MG132	ns
							DMSO vs. BafA1	**
							DMSO vs. BafA1+MG132	***

## Sheet: Fig 4C
Quantification of Total GFP-RNF152							Analysis
Repeat 1		GFP	Actin	Normalized to actin	Normalized to t=0			Average	STD
	DMSO	31700	59500	0.532773	0.999574		DMSO	0.999888	0.000361069
	MG132	32900	62600	0.525559	0.98604		MG132	1.1654	0.157393
	BafA1	75400	61500	1.22602	2.30022		BafA1	2.50743	0.182279
	MG132+BafA1	75800	60000	1.26333	2.37023		MG132+BafA1	2.58603	0.191059
Repeat 2							Brown-Forsythe and Welch ANOVA test
	DMSO	17700	61900	0.285945	0.999808
	MG132	21900	59800	0.366221	1.28049		Brown-Forsythe ANOVA test
	BafA1	40200	54500	0.737615	2.57907		p value	<0.0001
	MG132+BafA1	43000	55000	0.781818	2.73363		p value summary	****
Repeat 3							Welch's ANOVA test
	DMSO	4420	50500	0.0875248	1.00028		p value	0.0009
	MG132	5100	47400	0.107595	1.22966		p value summary	***
	BafA1	10800	46700	0.231263	2.64301
	MG132+BafA1	12100	52100	0.232246	2.65424		Multiple comparisions
								p value summary
							DMSO vs. MG132	ns
							DMSO vs. BafA1	**
							DMSO vs. BafA1+MG132	**

## Sheet: Fig 4G
Line scanning of GFP-RNF152 and LAMP2 signals
Lysosome 1							Lysosome 2							Lysosome 3
X (distance)	Y1 (GFP)	Y1 Normalized to maximum		Y2 ( LAMP2)	Y2 Normalized to maximum		X (distance)	Y1 (GFP)	Y1 Normalized to maximum		Y2 ( LAMP2)	Y2 Normalized to maximum		X (distance)	Y1 (GFP)	Y1 Normalized to maximum		Y2 ( LAMP2)	Y2 Normalized to maximum
0	17.4444	0.0684096		45.7778	0.266615		0	4	0.023015		0	0		0	11	0.0491071		2	0.0125172
0.065	21.2433	0.0833072		63.5822	0.37031		0.065	4	0.023015		0	0		0.065	10.759	0.048031		7.99862	0.0500602
0.13	26.7245	0.104802		85.9945	0.500842		0.13	4.88889	0.0281294		3.42479	0.0342103		0.13	11.8788	0.0530303		14.7438	0.0922756
0.195	34.3949	0.134882		113.121	0.658831		0.195	6.71429	0.0386323		23.2857	0.232601		0.195	13.1033	0.0584969		25.8347	0.161689
0.26	45.4068	0.178066		139.273	0.81114		0.26	10.4724	0.0602555		56.9327	0.568702		0.26	15.2342	0.0680096		43.1129	0.269827
0.325	66.7796	0.261881		160.851	0.936816		0.325	19.3983	0.111613		83.2842	0.831927		0.325	20.4394	0.0912473		76.5895	0.479344
0.39	101.565	0.398293		169.931	0.989698		0.39	36.6735	0.21101		96.5714	0.964653		0.39	27.7025	0.123672		114.992	0.719688
0.455	153.622	0.602438		159.06	0.926381		0.455	73.8519	0.424924		91.1111	0.91011		0.455	46.3939	0.207116		144.145	0.902144
0.52	222.983	0.874445		142.11	0.827666		0.52	125.184	0.720274		75.6425	0.755594		0.52	82.2066	0.366994		159.785	1.00003
0.585	250	0.980392		131.52	0.765986		0.585	166.939	0.960522		63.6939	0.636239		0.585	128.145	0.572074		154.764	0.96861
0.65	255	1		138.517	0.806738		0.65	173.835	1.0002		58.1534	0.580895		0.65	191.493	0.85488		145.399	0.909998
0.715	255	1		155.333	0.904679		0.715	153.082	0.880792		52.9584	0.529002		0.715	223.833	0.999256		140.167	0.877248
0.78	250	0.980392		171.737	1.00022		0.78	115.531	0.664733		56.0476	0.55986		0.78	215.579	0.962404		144.058	0.901601
0.845	217.68	0.853649		170.042	0.990345		0.845	73.2623	0.421532		74.3016	0.742199		0.845	157.466	0.702971		150.353	0.940998
0.91	124.738	0.48917		146.286	0.851989		0.91	44.6667	0.257		94.8148	0.947106		0.91	88.7879	0.396374		152.678	0.955549
0.975	58.4481	0.229208		108.224	0.630309		0.975	26.0136	0.149676		100.116	1.00006		0.975	45.1488	0.201557		144.062	0.901627
1.04	29.9339	0.117388		69.6446	0.405618		1.04	19.0499	0.109608		85.9146	0.858202		1.04	26.6226	0.118851		124.116	0.776791
1.105	19.584	0.0768001		38.2782	0.222937		1.105	22.2132	0.127809		50.994	0.509379		1.105	18.6515	0.0832657		97.0427	0.607352
1.17	15.6667	0.0614379		18.6713	0.108744		1.17	27.4898	0.158169		19.4286	0.194072		1.17	14.9917	0.0669274		68.7769	0.430447
1.235	13.2121	0.0518122		8.61892	0.0501975		1.235	30.8798	0.177674		3.71655	0.0371247		1.235	14.0455	0.0627029		43.0895	0.26968
1.3	11.8485	0.0464646		3.56749	0.0207775		1.3	32.263	0.185633		0	0		1.3	12.5207	0.0558958		27.1488	0.169913
1.365	11.3636	0.0445633		4.54545	0.0264732		1.365	21.6667	0.124664		0	0		1.365	10.7727	0.0480925		18.4917	0.115732
1.43	11	0.0431373		11	0.0640652									1.43	9.33333	0.0416667		13	0.0813619

## Sheet: Fig 5B
Quantification of Intensity								Kinetics
Repeat 1								Repeat 1
		GFP-RNF152	Actin	Normalize to actin				Control
Control	0	4260	45400	0.0938326	1.00035				CHX		LN(I/I0)					k value (slope)	half-live (hr)
	1	1520	43100	0.0352668	0.375979			0	1.00035		0					0.8106	0.855104
	2	805	43400	0.0185484	0.197744			1	0.375979		-0.97857
CHMP4A4B KD	0	5650	42800	0.132009	1.00007			2	0.197744		-1.62113
	1	3360	42900	0.0783217	0.593346
	2	3020	52100	0.0579655	0.439132
								CHMP4A+4B KD
									CHX		LN(I/I0)					k value (slope)	half-live (hr)
								0	1.00007		0					0.4115	1.68444
								1	0.593346		-0.522048
								2	0.439132		-0.823026
Repeat 2								Repeat 2
		GFP-RNF152	Actin	Normalization				Control
WT	0	3090	16400	0.188415	1.00221				CHX		LN(I/I0)					k value (slope)	half-live (hr)
	1	1450	16400	0.0884146	0.470291			0	1.00221		0					0.7915	0.875739
	2	712	18400	0.0386957	0.205828			1	0.470291		-0.756608
CHMP4A4B KD	0	7310	18200	0.401648	0.999125			2	0.205828		-1.58292
	1	4920	18600	0.264516	0.658
	2	3180	18000	0.176667	0.439469
								CHMP4A+4B KD
									CHX		LN(I/I0)					k value (slope)	half-live (hr)
								0	0.999125		0					0.4107	1.68772
								1	0.658		-0.417675
								2	0.439469		-0.821312
Repeat 3								Repeat 3
		GFP-RNF152	Actin	Normalization				Control
WT	0	8020	77300	0.103752	1.0005				CHX		LN(I/I0)					k value (slope)	half-live (hr)
	1	4110	69300	0.0593074	0.571913			0	1.0005		0					0.659	1.05182
	2	1880	67700	0.0277696	0.267788			1	0.571913		-0.559266
CHMP4A4B KD	0	16900	64100	0.263651	1.00019			2	0.267788		-1.31806
	1	13000	62600	0.207668	0.787814
	2	9300	66400	0.14006	0.531336
								CHMP4A+4B KD
									CHX		LN(I/I0)					k value (slope)	half-live (hr)
								0	1.00019		0					0.3163	2.19142
								1	0.787814		-0.238685
Analysis								2	0.531336		-0.632552
t=1h				t=2h
	Average	STD			Average	STD
Control	0.472727	0.0979897		Control	0.223787	0.0383198
CHMP4A+4B KD	0.67972	0.0990366		CHMP4A+4B KD	0.469979	0.053137
Two-tail unpaired t test				Two-tail unpaired t test
p value	0.0618			p value	0.004
p value summary	ns			p value summary	**

## Sheet: Fig 5G
Quantification of Intensity								Kinetics
								No induction
Repeat 1		GFP-RNF152	Actin	Normalized to actin	Normalized to t=0			Repeat 1	CHX		LN(I/I0)					k value (slope)	half-live (hr)
no induction	0	11400	19000	0.6	1			0	1		0					0.5028	1.37857
	1	5620	16100	0.349068	0.581781			1	0.581781		-0.541662
	2	3380	15400	0.219481	0.365801			2	0.365801		-1.00567
VPS4 WT	0	19000	18400	1.03261	1.00001
	1	15900	15900	1	0.968429
	2	11400	17400	0.655172	0.634488			Repeat 2	CHX		LN(I/I0)					k value (slope)	half-live (hr)
VPS4 EQ	0	20500	17600	1.16477	0.999805			0	1.00031		0					0.6116	1.13333
	1	17700	16100	1.09938	0.943673			1	0.434172		-0.83462
	2	14700	20300	0.724138	0.621578			2	0.294368		-1.22323
Repeat 2 (no induction only)		GFP-RNF152	Actin	Normalized to actin	Normalized to t=0
no induction_2	0	885	462	1.91558	1.00031
	1	439	528	0.831439	0.434172
	2	261	463	0.563715	0.294368			Repeat 3	CHX		LN(I/I0)					k value (slope)	half-live (hr)
no induction_3	0	976	451	2.16408	1.00004			0	1.00004		0					0.7672	0.903477
	1	323	406	0.795567	0.367637			1	0.367637		-1.0007
	2	195	418	0.466507	0.215576			2	0.215576		-1.53448
Repeat 3 (WT vs. EQ)		GFP-RNF152	Actin	Normalized to actin	Normalized to t=0
VPS4 WT_2	0	29900	18800	1.59043	1.00027
	1	19100	23200	0.823276	0.517784
	2	14500	20100	0.721393	0.453706			VPS4A WT
VPS4 EQ_2	0	26700	23400	1.14103	1.0009			Repeat 1	CHX		LN(I/I0)					k value (slope)	half-live (hr)
	1	21900	23100	0.948052	0.831625			0	1.00001		0					0.2275	3.0468
	2	17700	22100	0.800905	0.702548			1	0.968429		-0.0320883
								2	0.634488		-0.454945
Repeat 3 (WT vs. EQ)		GFP-RNF152	Actin	Normalized to actin	Normalized to t=0			Repeat 2	CHX		LN(I/I0)					k value (slope)	half-live (hr)
VPS4 WT_3	0	15500	36900	0.420054	1.00013			0	1.00027		0					0.3953	1.75347
	1	9020	36700	0.245777	0.585182			1	0.517784		-0.658466
	2	6400	33400	0.191617	0.45623			2	0.453706		-0.790573
VPS4 EQ_3	0	12700	34000	0.373529	1.00142
	1	10500	37600	0.279255	0.748674
	2	9140	43200	0.211574	0.567223
								Repeat 3	CHX		LN(I/I0)					k value (slope)	half-live (hr)
Analysis								0	1.00013		0					0.3924	1.76643
t=1hr				t=2hr				1	0.585182		-0.535961
	Average	STD			Average	STD		2	0.45623		-0.784886
No induction	0.461197	0.1096		No induction	0.291915	0.0751423
VPS4A WT	0.690465	0.243071		VPS4A WT	0.514808	0.103653
VPS4A EQ	0.841324	0.0978607		VPS4A EQ	0.63045	0.0680976
								VPS4A EQ
Brown-Forsythe and Welch ANOVA test				Brown-Forsythe and Welch ANOVA test				Repeat 1	CHX		LN(I/I0)					k value (slope)	half-live (hr)
								0	0.999805		0					0.2376	2.91729
Brown-Forsythe ANOVA test				Brown-Forsythe ANOVA test				1	0.943673		-0.0577806
p value	0.0985			p value	0.0108			2	0.621578		-0.475299
p value summary	ns			p value summary	*
Welch's ANOVA test				Welch's ANOVA test				Repeat 2	CHX		LN(I/I0)					k value (slope)	half-live (hr)
p value	0.041			p value	0.0178			0	1.0009		0					0.177	3.91609
p value summary	*			p value summary	*			1	0.831625		-0.185274
								2	0.702548		-0.353941
Multiple comparisions				Multiple comparisions
	p value summary				p value summary
NI vs. WT	ns			NI vs. WT	ns
NI vs. EQ	*			NI vs. EQ	**
								Repeat 3	CHX		LN(I/I0)					k value (slope)	half-live (hr)
								0	1.00142		0					0.2842	2.43894
								1	0.748674		-0.29087
								2	0.567223		-0.568422

## Sheet: Fig 5E
Cell count
CHMP4A+4B KD					Control
Batch 1					Batch 1
	Cells contain membrane GFP signal	Cells contain only puncta signal				Cells contain membrane GFP signal	Cells contain only puncta signal
Region 1	4	5			Region 1	2	4
Region 2	4	4			Region 2	2	8
Region 3	5	3
Region 4	2	1			Sum	4	12
Region 5	2	2
					Percentage of cells contain membrane GFP signal	0.25
Sum	17	15
Percentage of cells contain membrane GFP signal	0.53125
Batch 2					Batch 2
	Cells contain membrane GFP signal	Cells contain only puncta signal				Cells contain membrane GFP signal	Cells contain only puncta signal
Region 1	3	5			Region 1	0	9
Region 2	4	2			Region 2	1	8
Region 3	0	7
Region 4	6	0			Sum	1	17
Region 5	4	0
					Percentage of cells contain membrane GFP signal	0.0555556
Sum	17	14
Percentage of cells contain membrane GFP signal	0.548387
Batch 3					Batch 3
	Cells contain membrane GFP signal	Cells contain only puncta signal				Cells contain membrane GFP signal	Cells contain only puncta signal
Region 1	1	5			Region 1	0	3
Region 2	2	1			Region 2	1	10
Region 3	5	0
Region 4	0	2			Sum	1	13
Sum	8	8			Percentage of cells contain membrane GFP signal	0.0714286
Percentage of cells contain membrane GFP signal	0.5
Analysis
	Average	STD
Control	0.125661	0.107972
CHMP4A+4B KD	0.526546	0.0245342
Two-tail unpaired t test
p value	0.0033
p value summary	**

## Sheet: Fig 6F
Quantification of Total LAPTM4A-GFP							Analysis
Repeat 1		LAPTM4A-GFP	Actin	Normalized to actin	Normalized to t=0			Average	STD
	DMSO	42500	6750	6.2963	1.00005		DMSO	1.00002	2.27967e-05
	MG132	29300	4000	7.325	1.16344		MG132	0.956927	0.19259
	BafA1	95400	6560	14.5427	2.30983		BafA1	2.22435	0.240754
	MG132+BafA1	83100	4980	16.6867	2.65037		MG132+BafA1	2.59779	0.219992
Repeat 2							Brown-Forsythe and Welch ANOVA test
	DMSO	46200	7560	6.11111	1.00002
	MG132	25000	5230	4.78011	0.782215		Brown-Forsythe ANOVA test
	BafA1	63000	5280	11.9318	1.95251		p value	0.0002
	MG132+BafA1	86000	5050	17.0297	2.78673		p value summary	***
Repeat 3							Welch's ANOVA test
	DMSO	38700	8120	4.76601	1		p value	0.0002
	MG132	25000	5670	4.40917	0.92513		p value summary	***
	BafA1	108000	9400	11.4894	2.41069
	MG132+BafA1	89840	8000	11.23	2.35627		Multiple comparisions
								p value summary
							DMSO vs. MG132	ns
							DMSO vs. BafA1	*
							DMSO vs. BafA1+MG132	**

[truncated: 12 more sheets: Fig 7B, Fig 7D, Fig 7F, Fig 7H, Fig 8B, Fig S3C, Fig S4B, Fig S5B, Fig S5D, Fig S5G, Fig S6B, Fig S6D]
